# Supplementary material for: High-throughput marker discovery in melon using a self-designed oligo microarray
Source: BMC Genomics. 2010 Apr 28;11:269. doi: 10.1186/1471-2164-11-269 (PMC2874814; doi:10.1186/1471-2164-11-269)
Supplement: Additional file 1 — List of 245 positive SFPs and their genotyping. The table describes the validation by Sanger sequencing and the difference, where there is one, between the probe and targets. Header descriptions. ProbeName - Probe index. Target - Target resource index as in the melon database v2 http://www.icugi.org/. Sequnce - probe sequence. Position - position of genetic variation within probe sequence. SFP - Either 1 for true positive (TP) or 0 for false positive (FP). NoSNP - number of single-nucleotide polymorphisms (SNPs) in the SFP; 999 indicates many. IndelLength - Indel length if one exists. Pi - PI414723 genotype. Dulce - 'Dulce' genotype. Ref - probe genotype. t - the moderated-t statistic. logFC - log2 of PI-to-'Dulce' signal ratio. adj.P.Val - p-value after multiple-tests correction by Benjamini and Hochberg method [file 1471-2164-11-269-S1.XLS]

## Sheet: Validation
ProbeName	Target	Sequence	Position	SFP	NoSNP	IndelLength	Pi	Dulce	Ref	t	logFC	adj.P.Val
MU1517_151552	MU15175	TGATCACAAAGGATTCGATTGGGGACACAGCGTGAGGAAATTAAG	NA	1	0	999	+	-	+	-8.56075	-1.41294	0.0114402
MU3406_13399	MU3406	AACAAGCCGTAGCGGGAGACAAAAGACATCAGTATAAAGGCACATTG	NA	1	0	999	NA	NA	NA	-5.19811	-0.740318	0.0580924
MU3434_1408	MU3434	AATCGTTATCCAGATAGTTTTGAGCCCATAGGAGTGAAGTTCTTGCAGCC	11-14/20	1	0	999	+/-	-/+	+/-	5.09878	0.758672	0.0618136
MU5372_93716	MU5372	TGCTGGTATTTTACCAGTTTCATCTTTGGAAATATCAAATAAAAGTGGCATGACC	NA	1	0	999	NA	NA	NA	-13.5274	-1.87146	0.00246053
MU5756_10762	MU5756	GAATTGGCGAAGTCGTTCAAGGGCACATATTGCACCTGATGAGGT	NA	1	0	20	NA	NA	NA	20.7214	3.71069	0.000897624
MU5908_32175	MU5908	TTGAAGTGTAGGGATGAAGACAATCATGAGAATCACTACTATCAGACTGTTGTGA	6	1	0	3	+	-	+	-16.8928	-5.50325	0.00129312
MU5937_22729	MU5937	TAGAAACGATCGCTCATGCTGCTCCATCACTGAGAGAGTTGAACT	4	1	0	11	+	-	+	7.19784	1.0267	0.0197178
MU6951_58516	MU6951	CTCGTCCACCGGAGGTAACCCATTTGGCTAGTGAGATAATGGAATA	46	1	0	1	+	-	-	7.08249	0.983744	0.0207905
MU7979_66767	MU7979	TTGATTGTTTACGGAACTGAGGGTGCTAAGCTCGTTAAGGCCTTCC	24	1	0	999	+	-	+	14.6426	2.07425	0.00192168
MU9606_98286	MU9606	TGGCGTCTTGTGATGAAGTGTAAGGATGAAAACAATTACGAGGGAAACT	9	1	0	3	-	+	+	-20.6603	-2.97832	0.000908536
MU5266_4180	MU5266	GTTCAAATTTCTTCCCCCACAACTCTCGCTCCACAACTTGCATTT	48	1	0	1	_	T	_	-5.72244	-0.83129	0.0425199
MU3387_34669	MU3387	TCCCTTTCTTAGTTAAATCCAATTTATGTATTACAGCCAGTGTATTATGTATTTT	29	1	1	0	G	A	A	11.116	2.46546	0.00470863
MU3489_70687	MU3489	GAGGACTATGCGATCTCACCCAACACTGCATCATTCAATTTAGTATTAAAGGC	54	1	1	0	T	A	T	-8.60837	-1.49795	0.0112462
MU3665_67352	MU3665	TCAAGGGGAACTCGATCCTTACAAATTCGCATGGGTAAGTTTGAGTT	52	1	1	0	A	T	A	6.15576	0.847624	0.033389
MU3940_46657	MU3940	ATTATCGGAAAAACCCAGTACAGGGTTTGCTTTCCGGCCACTATC	20	1	1	0	T	A	T	5.64133	0.983048	0.0446001
MU4152_81216	MU4152	AATATGTATGCCGAGCTTGCTTCATCAGATTCATCCTCCCAGAAAATGTA	33	1	1	0	A	G	A	9.62019	1.32378	0.00768846
MU4260_81879	MU4260	AGTGACTATTTCGGCTAAACCAGGGACAAAATTGGCTGTACCCGATAA	51	1	1	0	C	A	A	17.5702	2.6899	0.00119266
MU1072_107086	MU10720	AATCCTAACTTTCAACCAATCATACTATTGGCAGGAACTCCAACGACACGT	19	1	1	0	C	A	A	8.45602	1.17208	0.0118367
MU1095_109306	MU10953	TTTCCTTCCTACCGCGGAGGCCTCCTGTTTTGGGGAGATTTGGTT	37	1	1	0	A	G	G	6.21767	0.909845	0.0322318
MU1095_109315	MU10953	CCGAGATGATTACACTACAACTCCTCTGTACGACCAGGGAAAATACGACAA	08/12	1	1	3	A/-	G/+	G/+	6.44889	1.08582	0.0286097
MU1110_110629	MU11104	GTTTCGATCGAAATGGGAATCCTATCAAGGTGGACGCTTCAGGAT	36	1	1	0	C	T	C	-9.59871	-1.3762	0.00773922
MU1198_119063	MU11987	AGTTTCTTCCTCCTGGGCCTCCGCCTGCTTATTGTCTATCTGAGC	24	1	1	0	C	T	C	-9.59325	-1.34665	0.00774749
MU1202_119321	MU12023	CGTGAGAGAAAGAAAGGTGTTCCATGGACTGAGGAAGAGCATAGGAT	33	1	1	0	A	G	G	-4.94544	-0.696568	0.0681596
MU1394_139637	MU13942	ATGTCCACCTCCCCTCACCAGCTGTTGAGATTCTCCCTTCAAAGA	19	1	1	0	T	C	C	-12.668	-1.93499	0.00303628
MU1546_155899	MU15466	TTCGATAGTCGGTGAACGGTCAAGATTAGACTATGGTGTTGAACTTAAGGATACG	39	1	1	0	C	T	T	4.66738	0.669423	0.0808415
MU1566_157912	MU15665	GATTACGGAGGTGATTTGTTTATTGATGGAAAGGCCATCCCAAGAC	41	1	1	0	T	C	C	12.5922	1.88285	0.00307448
MU1681_169647	MU16815	AATACCACAGGGAAACTGAATCCCTGGTGACTGCAGATCAGATTG	NA	1	1	0	T	C	C	12.5603	2.35133	0.00310259
MU1721_173696	MU17212	TCTTCTCGAGTCTAGTGATAATTCCATCTGCTATCAGCGCCTTCTTTGCTT	18	1	1	0	T	C	C	-9.42863	-1.32004	0.00816006
MU1794_182507	MU17949	CTATTTCTCCGCTTCTTGGGGTGGCATCCAATGGGAAAAACAAGT	37	1	1	0	A	G	A	-8.73139	-1.50697	0.0106392
MU1816_185012	MU18161	AAGCTCAAGCACTAATTCAACAAATTATGCAAGTGCTAGCAGTACTGGAAGCA	13	1	1	0	A	G	A	6.08874	1.04915	0.0346461
MU1857_189758	MU18579	GCTTTCTTCGCCCCGAAGATTCTGAGTGTTGTATCTGCCTCTCTG	23	1	1	0	G	T	G	12.568	2.44536	0.00309644
MU1857_189767	MU18579	AGACCGGCGACATAGTCGAGGAGCTAACCATCGGTTCATCTCTCT	23	1	1	0	T	C	C	-21.0047	-2.91431	0.0008958
MU1859_189940	MU18595	CTAGTAGCGATGGATCTTTGATCTACCCGCGTTGGAAACTGATAGAGAAAAAC	14	1	1	0	G	A	A	-14.3311	-6.96925	0.0020462
MU1877_191875	MU18771	AGAAAATATTGGAAGGTTGACGGGAAGTAAGAAAAGTGAGGTACAAATT	26	1	1	0	T	C	C	10.559	1.61433	0.00563495
MU3406_13382	MU3406	ACTATTATGAGAAGCACAAGTTCAAAGCCGAGCTCACTGTTAAACAGGTTAGGAA	17	1	1	0	T	G	G	-12.6793	-1.74945	0.00303153
MU3594_13900	MU3594	AGGCCTTCTGTGATTAACCGTGTAGGAGCTGATTCAGAGCATTCAG	34	1	1	0	G	C	C	6.27228	0.957077	0.031427
MU3702_25751	MU3702	AAGACAACTGGAATGGGCAGCCAGTTGTTCCATGTGGTTTGATAG	11	1	1	0	C	G	G	-6.84139	-0.942647	0.0234217
MU3703_17774	MU3703	CTAAACTCTGGTTATCAGACCCGATGCACGAAGCGTACGTTGACT	20	1	1	0	G	A	G	14.9699	2.16076	0.00179062
MU3785_73598	MU3785	AGTACCTATGTGGGTAAATTAAGGTCCAACTTTTTTGGCTCAAGATTCACCATGT	5	1	1	0	C	T	C	6.25802	1.00609	0.0316849
MU3806_30964	MU3806	TTTCTCCTTAGTGTCAGCTACTTTTCGAAATTTGGAACACAAGCGTCTAGATCTG	6	1	1	0	C	C	A	8.13807	1.11848	0.0133687
MU3838_14214	MU3838	AAACTCCTGTCGATGAAATGATGAGACATGCATATGTTGATCCAAATGA	26	1	1	0	A	C	C	7.9919	1.10996	0.0142027
MU3878_59791	MU3878	TGGTAAGGTAGCACTTTAGAACCAAGAAACATTGTCAAAATGAGCATATCCAACA	32	1	1	0	T	A	A	7.23996	1.00913	0.0193266
MU4025_31659	MU4025	TAGAGGCCTCGTAAATGACATATCAGCAGCTGAAGTGACTTATGAAGAAAATGAG	28	1	1	0	G	A	A	10.7044	1.47952	0.00538952
MU4105_76315	MU4105	GCACATTGTCTGAAGTGAGGGATTTCGCTATTAGTATCATCGAGCTTCAC	7	1	1	0	T	C	C	10.16	1.39936	0.00635565
MU4187_82854	MU4187	CATTTTTCGACGGTATCCCTGGAGCCATTAAAAGCACTCCTGACC	32	1	1	0	G	A	A	-8.39991	-1.17371	0.0120977
MU4209_41754	MU4209	TCCTCCGGGAAAAATTTGCTCATCTTAATTTAACATTCTCCATTGGAGG	43	1	1	0	C	T	T	-7.35601	-1.07033	0.0185214
MU4300_74002	MU4300	TGCAAGATTAGCCAAATCAGAAGCTGAGATACTTGAGCGTGCAGTTAAAG	13	1	1	0	C	T	C	-24.5568	-3.4646	0.000848497
MU4331_75554	MU4331	TACGATCCTTGCACAGATTACTACACCTACGCTTACTTGAACCGGGC	40	1	1	0	T	A	A	-19.6762	-3.53989	0.000965766
MU4351_61419	MU4351	TGAGTTATGAGTTATGAGTTATGAGTTATGAGTTATGATGATTGTTGTGTGTGT	18	1	1	0	A	T	T	7.79208	1.23854	0.0153684
MU4351_61425	MU4351	TGAGACTTGACTAATCCACAAATTGAAATTTGTGCCTGTATATTAGAAAGATCTC	26	1	1	0	T	C	C	7.19327	1.08111	0.0197386
MU4351_61430	MU4351	GTCACACAGTCCCTCATATATCACCAAGGCAAGAACCAAGGAGGATAACTATC	16	1	1	0	A	C	C	6.67054	0.947	0.0255142
MU4469_90560	MU4469	ACTACATTGAAAGGTGGCAGACAAGAACCATGGAGAAGCTTTGCATCTAATA	11	1	1	10	+/G	-/G	+/G	-6.81079	-1.03432	0.0238068
MU4502_46422	MU4502	AGAACGAGGAACTCTGGTTTAAGAAGTTATCACACTGAACCCGCATACAATG	5	1	1	0	A	G	A	-6.81371	-1.10007	0.023764
MU4536_50031	MU4536	CTCCCCACCCCCCTAGCTTTAGTCTTCATTATATTTATTAGAAAATCCAAGCGA	28	1	1	0	A	G	G	-5.24809	-0.72147	0.0562663
MU4733_16912	MU4733	TGAACCAATTGACTACTACAATGACAACGAGCCAATAGACGAAAAAAAATGTGG	2	1	1	0	T	A	A	9.57536	1.40463	0.00779744
MU4743_6523	MU4743	TCCCAATTTTGAGTTCTGAACTAGTAAAAGATACCCATTCTAAGCAAAGTGAAAG	10	1	1	0	C	T	T	8.8315	1.21526	0.0102249
MU4750_39716	MU4750	TGTTCGGGATTTGTTGGTTAAATGTTAAAAGATCCCAATTTAATTTTAGGACCGG	19	1	1	0	T	C	C	-15.6142	-2.59089	0.00162092
MU4782_66435	MU4782	CAAACCTCCCACAACATCTTCCATAAGAAAAAAAAAAAAAAAGAACTAAAAGATG	8	1	1	0	C	G	G	19.8566	3.41664	0.00096037
MU4822_36401	MU4822	CCTGTTATTATTAGTGATGGTATGGCTCATTGGCCAGCTAGGACCAAGTG	22	1	1	0	T	C	C	-10.1786	-1.76256	0.00633975
MU4963_54892	MU4963	TTTCTTCTCAAGGAGTCAAATTCTGGCCAGCTTATTCCCATGTGC	22	1	1	0	G	A	A	-7.54575	-1.04346	0.0171489
MU4989_38955	MU4989	ACATCCCACCGCAGTTATCGGATCCCGTCCCGGTCCTCTGCTTGC	13/33/35	1	1	6	-/T/-	-/T/+	T/G/+	12.6131	1.97509	0.00306665
MU5124_90695	MU5124	CAAGTGAGCATGACCCAAGATTCGACCCATTTGACTAAGGTTAAACTTG	8	1	1	0	T	C	C	9.76888	1.41961	0.00727613
MU5217_86852	MU5217	CAGCTCTCCCGTCCCCCATTCGCCCGCGCAGCCCCCCACCGTCGC	41	1	1	0	G	A	A	-9.10094	-1.26366	0.00923009
MU5291_6264	MU5291	GGGAAGTAATCTGGCAATTGGTTTTGTTAAGTACTGTTTCCAGAATGTAATTTGG	10	1	1	0	C	G	G	12.0004	1.67983	0.00360868
MU5372_93709	MU5372	CAGCTTCTAGAGAATGTATGGTTTCGAAGCCCTTACCTTCAACATTCATGG	19	1	1	0	G	A	A	-6.46352	-0.940457	0.0283506
MU5503_10080	MU5503	CAATTCAGCACATTCTTCCCTGCGTGAAGGAATTGTCATCAGATT	24	1	1	0	T	C	C	-10.1121	-1.4172	0.00646368
MU5503_10084	MU5503	TCAATTTATATCCCTTAACTATGAGATTATATCCTTTTTACATTAGATGCATCAA	21	1	1	0	T	C	C	-17.1522	-2.53443	0.0012343
MU5530_42830	MU5530	CAATACTCGACGTAAAGTTGATTGGCTCACCGATAGGATGCGAAAA	24	1	1	0	T	C	C	6.27718	0.933209	0.0313443
MU5597_68242	MU5597	TCATGTGGGTTAAGAACATTTGACAAAACGTTGTAGAACATAAAAGTAATGGTGA	51	1	1	0	T	C	C	10.3736	1.76127	0.00592678
MU5938_91770	MU5938	GTAATTGCATCGCAGTTGCTATTGGTTGACGAGGTAATTCGTGCT	NA	1	1	0	C/G/A	C/G/T	T/C/A	7.97534	1.13293	0.0142787
MU5938_91773	MU5938	TATCACTTGACCCTTCTTGGTATATTGGAGTGTGAGCAACAAGTGGTGG	8	1	1	0	A	G	G	-18.5019	-5.98749	0.00106619
MU5941_88643	MU5941	CTGTTGTGAATGACAACCCAGAAGAGAAATTGAGGGTGCTCGTTT	34	1	1	0	C	T	T	-16.0045	-5.63692	0.00151278
MU5941_88645	MU5941	TCGTCTCGCTTCGCTAATAGCCTCGAGATCGACTGGAAATTACTG	NA	1	1	0	C	T	T	-6.05926	-1.28463	0.0351035
MU5941_88646	MU5941	TAACATGCTTATTAGAAAACTTACTGAAGGAGAAGGCCAACAAAGACCATGGCT	13	1	1	0	T	A	A	-13.1016	-2.49906	0.00271279
MU6122_31141	MU6122	GCATTTGCCGATGTACGAGGAAATGGCTGCTAAAGATAACGTGGAATATAT	30	1	1	0	T	C	C	-7.28882	-1.31642	0.0189201
MU6163_41645	MU6163	CCAATTTCATCCTCTCCAAAGAACATATCCCGTCAAATTCTTTCCAGAA	32	1	1	0	A	G	A	-7.70142	-1.05851	0.0159626
MU6177_81592	MU6177	ATTCGGTTCTCCATTTAACTTGGCATCAATCGATTATGCAGCAGC	34	1	1	0	C	T	C	6.98954	1.03791	0.0217724
MU6346_89862	MU6346	CCCTTTCACTAGTGCAAGACAGAGAAAGAATCACTCAATAAAAGGCGACTACACT	36	1	1	0	A	G	G	-5.53393	-0.775129	0.0474429
MU6544_84032	MU6544	CTTCATATGCGCCGATTTACGAAGAACAACTTTTTTGTGGAAAAGAATCC	05/50	1	1	0	T	A	A	7.92291	1.24625	0.0145624
MU6598_43211	MU6598	GTTCGACCTTTGCCAGCTCTGAAAGAGAATGTTAAGAGGGTTATGTTCTATTGTT	31	1	1	0	T	C	C	15.5561	2.2837	0.0016291
MU6665_71627	MU6665	TCCAAGAAGGACTTTTCTAGCAGTGGAGAGATGTCTCCAGCATCAAAA	13	1	1	0	T	C	C	7.76704	1.06789	0.0155098
MU6815_79276	MU6815	CACTGATACACTGTCACAAGATCTTACATGCGAGCAACCAAGAGCC	8	1	1	0	C	T	T	10.8219	1.48819	0.00516337
MU6815_79278	MU6815	CAAATCCATTCGATCTCAGTAGTGAACAACCGCAATTTCCTTCCA	26	1	1	0	A	G	A	18.3478	3.56104	0.00107478
MU6831_56634	MU6831	AATGCAAATGCGGGATGCAATGGCTATAAAGCTCCCTGGTTGGAT	19	1	1	0	A	T	T	12.5497	2.09758	0.00310259
MU6905_58564	MU6905	GAATAGAAAGACCTTTTGATGCTTTTCCCACTTGTTGTAATTTACCGTGTGT	2	1	1	0	A	C	C	7.46883	1.13637	0.0176449
MU6915_92922	MU6915	GGCTTCGACTACATCGAAACCAGGGCATGAACTCTTGCTTTTTGA	12	1	1	0	A	T	T	-15.5744	-2.37248	0.00162674
MU6925_56374	MU6925	GTTAGCCTATTGAAGTGTGAGTCGCAAGTGGTGGATGGAACCAATT	8	1	1	0	A	C	C	-9.77972	-1.42275	0.00724632
MU6951_58504	MU6951	AGTGGTTATTATACCTCAAGAGGGCTAAAATAATGTAAACCTACATGTTTCAAA	17	1	1	0	A	C	C	15.4766	2.16161	0.00165187
MU7464_83974	MU7464	GTGGGAGAAGATACTCGAGGGATTCTTGCAGCTCATTTCCTTCTTTC	13	1	1	0	T	C	C	-9.27713	-1.33453	0.00864515
MU7495_22326	MU7495	ATGAACATTGAGCCAATCACATCATTTGTTTTGGAGTCCAACAAGTG	13	1	1	0	A	C	C	9.48569	1.36398	0.00800755
MU7613_95571	MU7613	CATGTCCATAGTATCTTACTACCTCTTTTAAAGTTCATCATTGTTGGATCAGATC	12	1	1	0	A	C	C	-9.2127	-1.35442	0.0088193
MU7853_71581	MU7853	TTTGTGGCAGTGTTTTTGCAGAGGCGACTGCCATCAGAGGGAAAAAT	24	1	1	0	A/T	G/T	G/G	-11.0545	-1.77305	0.00477553
MU8120_72031	MU8120	CCTACAAGGTGTAACCAACAAACCACTCGAGAGGTTAATGTGCTTTCTAAGGAA	28	1	1	0	A	G	A	-7.1337	-0.986449	0.0203283
MU8610_7182	MU8610	GGTACATTTCACACAGAGCAGGCCATCGAATACGGCACCAAAATG	11	1	1	0	C	G	G	7.76798	1.13731	0.0155098
MU8615_87029	MU8615	AAGCTTGAGACACTCTGCGATCTTTACGAGACTTTGGCCATTACACA	5	1	1	0	C	T	C	7.53484	1.22728	0.0171888
MU8676_74098	MU8676	CTAACTTGATGTCTAACGCCACAGCTCGGGTGCTTCTGGATCTACT	12/47	1	1	0	T	A	A	-21.8245	-3.01934	0.000887056
MU8718_75522	MU8718	TTAGAGTTTACTTTCCATGTCTGCATCCACAGGATAAAATAGCAGAATGGGCA	20/50	1	1	0	T	C	C	-23.0329	-4.75227	0.000855051
MU8739_25181	MU8739	AAAGAGAATGATTGCAGATGGGGCTTTAAGAGACGTTCAAGCCATTTT	38	1	1	0	T	C	C	9.4336	1.98975	0.00814423
MU8833_36446	MU8833	ACTTCGATCCTCCAAAGAGAGAAGTGAAACCTGACTTCACCAAGAAATCC	35	1	1	0	G	C	C	-10.5434	-1.4799	0.00566213
MU8983_65210	MU8983	CTATTTCTCCGCTTCTTGGGGTGGCATCCAATGGGAAAAACAAGT	32	1	1	0	A	G	G	-8.29675	-1.4025	0.0125596
MU9279_8263	MU9279	AGACTTATCGGATCAGAATTATAAGCACAACTTCACTCTCAGCCCTCAATTTTGC	27	1	1	0	G	T	T	-21.3491	-3.36697	0.000887056
MU9424_11107	MU9424	ATTATCCTTCAGTATATCGATGAGACCTGGCCAGAGAATCCCCTTTTGC	25	1	1	0	G	T	G	6.48803	1.00732	0.0279937
MU9606_98288	MU9606	AGGAACAAATGTTATATGAATGTATGTACATAGGTTTCATGTATGTATAGTTGGA	7	1	1	0	G	T	T	-16.3507	-2.6686	0.00143118
MU4360_63635	MU4360	GGTGGTTGAATGATTTGAAAAATCCAAGCCCTAATGTGAGAAGATCTCC	26	1	1	0	T	G	G	-7.43369	-1.06579	0.0178734
MU4394_57831	MU4394	ATAGGATCACACGATCTGTACGAACACCCTCACATTAACGACCTTGC	2	1	1	0	A	G	G	9.05083	1.25107	0.00940473
MU4424_12179	MU4424	TTGTTTTATGGGAAGTCGCATTTGGGTTTTGACCCGGATAAAAGTT	12	1	1	0	A	G	G	12.5085	1.76302	0.00312925
MU4911_33884	MU4911	CTAAAAGAGTAATTCTCATTCAATACACCATTTATCATACCTAAATGGGTTTTCA	28	1	1	0	T	G	G	-7.79909	-1.07718	0.0153182
MU5010_80203	MU5010	TCTCTCGTTTCTGGTAATCAAGAAGAATCCTTAGCCGTCGAGATGGAA	24/45	1	1	3	A/GCG	G/---	G/GCG	11.9938	1.69843	0.00360961
MU5081_35870	MU5081	GTGGTAGTGTCATTACCAATTTGCCATTATGATGATACTGAATCTGCCAAAGC	15	1	1	0	G	A	A	12.3759	1.70125	0.00322914
MU5109_82995	MU5109	ACACTTATTAATCTTCAACCCGAGGAGACACCGGCGATTATGTATTGTCTCATA	28	1	1	0	T	C	C	6.54007	0.954006	0.0272298
MU5431_70498	MU5431	TGCTAAATTCGTTGCTATTTGCTTGTAATGTAGCTAAGGATTACAAGGAACCGAA	8	1	1	0	A	G	G	4.99441	1.02452	0.0660847
MU5533_13134	MU5533	AGTTACAACATGGGTGATCGACCGAGCTGGACGTCGTCTTCTACTTATTAT	25	1	1	0	T	C	C	11.139	1.74288	0.00468613
MU5557_5099	MU5557	TGATGATGTGTCCATAACAAGTTTAACTTTTGGGAAGGAGTTTACAGCTGCAA	15	1	1	0	A	C	C	8.25596	1.1676	0.012739
MU5637_654	MU5637	TAGAGAAATCCGAAAGACTTTGACTGAGAGAGCAGCCCAGTTCAATATTGC	13	1	1	0	C	T	C	9.84527	1.63068	0.00708853
MU5665_6971	MU5665	TCAAAAACTACTTTTCGCGTAAATCTTCTCTTAATAAGCAATGCTATTACTGA	33	1	1	0	T	C	C	10.1068	1.3901	0.00646812
MU5806_39557	MU5806	CAAAATCATCTACGCAGCCAGAACGATCCAATCGAGCTATTGGAG	31	1	1	0	C	T	T	-8.72251	-1.20842	0.0106757
MU5868_35372	MU5868	CATTATTGCACATAGTGACTCTAACCTGGAAGTACGCCAGATGGAGACTTATGC	01	1	1	0	T	G	T	9.65199	1.35606	0.00759563
MU5990_47819	MU5990	GAAGAAGTTAATGGTGTCTACCTTCTTTTTTTATTTTCGTTTGACATGCTTGAAA	26	1	1	0	T	C	T	4.23692	0.649738	0.107735
MU6040_63735	MU6040	TGTAAATACCAAGTTTTGTTCCTTAGTTGATCTACACAGATACTTGAATGCAATC	18	1	1	0	T	C	C	7.55244	1.04237	0.017114
MU6071_27540	MU6071	CTCTCCCCCAATTTCCTCTGCCCAAAAACTTCACAACCTAAACTCTT	12/17/34/	1	1	2	T/A/-	C/-/A	C/-/-	5.86138	0.813875	0.0391936
MU6156_37560	MU6156	AATTTCTGAGCTGAAGAAGCAATTGGAGTCTGCCAAGTCTAAGGGTATTTCA	48	1	1	0	A	G	G	-13.288	-1.97142	0.00259707
MU6223_17923	MU6223	GCTGATGTTCTCCTGCAGACTACATTGCTTGACGTGTATGCGAAG	27	1	1	0	C	T	C	18.1918	2.5018	0.00110075
MU6293_36934	MU6293	TGGAATTAACTATGGCCAGATCGCTAATAATCTGCCGTCTCCATCG	12	1	1	0	T	C	C	6.86152	0.948493	0.023212
MU6324_15519	MU6324	GACACAACTCAGATCCACACCCACATGTGCTACTCCAACTTCAAC	29	1	1	0	C	T	C	7.34639	1.0139	0.0185396
MU7115_83668	MU7115	GAGCATTTGAGGAGGATCACTGACTTCTATCGTCTCTGCCCATGT	25	1	1	0	A	G	G	-19.0183	-5.60637	0.00101668
MU7838_89349	MU7838	GGGTTTTATCCCCTTTAATTTGAGCATCCTAGTTTAGATAGCATTGCTATGCTGA	16	1	1	0	C	T	C	-10.4079	-1.7823	0.00588599
MU8734_888	MU8734	TTTCCGCTCAACCCCACCGTACCAACGGCTTCTCGGTCCTCGTCAC	12	1	1	0	G	C	C	-21.4529	-2.94847	0.000887056
MU9715_97531	MU9715	GTGGTCTTATTTTAATTTGAGATCTCATTGTGTGTTGTAACCCACCGGTCATCTT	24	1	1	0	C	G	G	5.6066	0.900552	0.045514
MU3287_31269	MU3287	GTGGCGTACAGTTTCATCAAATCAACGAAGCTTACGATATTGTGATGAATAACTT	14/50	1	2	0	A/C	A/A	G/A	-11.2136	-1.5899	0.00457263
MU3571_79914	MU3571	GGGACTCTAAATTCAAGCTCAAATTTCAACTAAAAGTTCGGGGAAAGTGGAAAG	14/38	1	2	0	C/T	T/C	T/C	-17.1995	-4.30343	0.00122397
MU3907_87824	MU3907	ATAAGGGTAACTGTTTCTTCCCTAAAGTTTTTATTGGGGAAGAGACGGCGAA	06/37	1	2	0	T/A	C/T	C/T	-4.0342	-0.707238	0.124056
MU4241_36138	MU4241	GCCAAGGGTCTCGAGGGTCAAGGATAATGTTCCTCAAGTATCCTGACTATA	10 43	1	2	0	T/A	C/G	C/G	-6.72202	-1.26666	0.0248757
MU1385_138770	MU13859	GCTTTGCAGTACACAAAACAGAGCAAGGCAAAGTCAATTCCTCCG	16/22	1	2	0	T/A	T/T	A/T	-10.4637	-1.49828	0.00577417
MU1409_141402	MU14091	GTTGAACATTCAGCTGCAGCTCAACAACACTTCGACTCTTCACATT	07/22	1	2	0	C/A	C/C	T/A	12.2034	1.81403	0.00339304
MU1430_143711	MU14306	CAAGCATTGTCTTCAGAACAGAATCCAGATACAAGTTCATCACCTGATTCAC	24/45	1	2	0	G/A	A/A	G/G	10.9919	1.51319	0.00485908
MU1524_153832	MU15249	AAGCCAACCATCCAATGGAAGATTATTTAGTCACCGATTTCAAGAGAGTCA	18/42	1	2	0	T/C	C/T	C/T	8.38059	1.35508	0.0121777
MU1633_164681	MU16332	ATTTCCCGATGGTGACGTCAATAATGAGACCGGCTACTCTCCTTT	23	1	2	0	G/T	A/G	A/G	-6.48675	-1.00604	0.0280104
MU1741_176081	MU17416	TCAAGACGAGAGTTGCTAAAATTCAAACAGAAGCTCACCATTTTCAGTATTTAAA	20/27	1	2	0	C/T	T/T	T/C	8.67978	1.29249	0.0108829
MU3406_13390	MU3406	CAAACGGGTCAGCCCTTGCTAAGATTGGTTCGACGACAATGTTGG	12/38	1	2	0	G/A	A/G	A/G	9.67255	1.4748	0.00753132
MU3451_27512	MU3451	TCGGATTGAAAGTATTTTGGTATCACTCCCTCTAACAGCGAGATGGGAAT	18/27/29	1	2	1	A/-/T	G/T/C	G/T/C	6.35267	0.873112	0.0301441
MU3476_92389	MU3476	AAGCTGGCGGAGAACTTGATTATGCTGAGATTGTGGAACAAGAGAG	08/18	1	2	0	A/T	T/C	T/C	-22.333	-3.07195	0.000878464
MU3702_31623	MU3702	TCTTGGTTTTAAGGTCCACTGCTGTGCTTTTAACACTTATGTCATGGAATTTCTC	34	1	2	0	C/G	T/T	T/T	-3.94258	-0.596999	0.132913
MU3712_96343	MU3712	AACCACAAGAACAAGTACACGAACAACCTCACCATAACCAATCAGATGAAG	27/36	1	2	0	T/T	C/C	C/C	6.02543	1.14013	0.0357208
MU3856_94487	MU3856	ACGGGTCAGCGAATGGAGATCGTTGAGTTGGCTTGTCATCCATAC	03/22	1	2	0	T/G	G/A	G/A	5.17723	1.14368	0.0588303
MU4105_76305	MU4105	AAGCCCCATTTGTTGTTTCTTCAAATTTTCCCTTTTGCATCATCATTC	13/27	1	2	0	G/C	A/G	G/G	-19.6414	-2.83654	0.000965766
MU4116_95985	MU4116	CGTTCGTCTCTGCCAATCTCCTTCCCCTCTTTAAGAATTAATAATATATAAACCA	12	1	2	0	A/A	G/G	G/G	-17.178	-2.43891	0.00122998
MU4209_41767	MU4209	GGCAAAGACCCAACCAGATCCAATCCAGAACAATAATTTCGTGAATAAC	52/53	1	2	0	A/G	T/A	A/G	4.43693	0.759652	0.094033
MU4211_71399	MU4211	CTGCTTCAAATATTGTTCAGGAAGACACAACTTTGACAGGCCATGAGA	31/40	1	2	0	T/A	G/G	T/A	17.4707	3.30342	0.00119769
MU4469_90555	MU4469	GAGTTAGTAGATGATTTGAACAGTTGGGATGTCTTGCGAGCTGCCTTG	34	1	2	0	T/G	C/G	C/C	-10.4976	-1.52571	0.00573143
MU4575_56512	MU4575	AAATACGCCTCCACAATCGCTTCTCTAACCTCCTTCGCATTCATT	22/38	1	2	0	A/G	G/G	A/A	12.804	1.97378	0.00291424
MU5006_43943	MU5006	AGCTGAGGCAATAGATATCTTGAAGTTAATGAGCACAACGTTCTTAGCGGCT	12/39	1	2	0	G/T	G/C	C/C	-10.7028	-1.48419	0.00538952
MU5312_35472	MU5312	TAATGAGAACAAATTGTCATTTTGTACTATATTTAGGGTTTAGGGTTTAGCCTCA	27	1	2	0	G/C	A/T	G/T	-10.1742	-1.97347	0.00634194
MU5386_29752	MU5386	GTCTCTTATTGTCCCTTATTGCATGCCTTCATTTTCCTGTCTGTTTCAACC	42/26	1	2	0	C/C	A/T	C/C	-17.5189	-2.71219	0.00119467
MU5419_26099	MU5419	ATTTCGAAAAACGCTTCAATCTCCCCCACATTACCGATGTTTTTGTA	13/35	1	2	0	A/T	G/C	G/C	10.3163	1.42134	0.00604344
MU5588_47046	MU5588	TGATCTTCCTATAAATAATGCTGAAAGAGAAAACAGTGAAAGATCAATGGAACGC	22/35	1	2	0	G/A	A/G	A/G	9.81279	1.34872	0.0071629
MU5937_22711	MU5937	GTTGGTGGAATCACCTTTCTGGTTCCCCAGTTTGAGTCATCTTCT	25/29	1	2	0	C/C	T/T	C/C	-7.0522	-1.07549	0.0210968
MU5987_8728	MU5987	TTCGGGATAGAAATGTAGAATCAAAGGAAAGCGATCTTTGTTTAAGATGAAAAAA	17/32	1	2	0	G/A	A/G	G/A	-5.22799	-0.733034	0.0570443
MU6494_37751	MU6494	AATTTTCCGGCTGATAGAGTCGGCGACGTTATGTTTCTAGCCAGT	11/26	1	2	0	A/T	G/T	A/T	8.26383	1.17146	0.0127061
MU7020_86667	MU7020	GGCCACTCCATAAATTTACAAACCATACCCATCGCCATACAAAATTCTC	18/38	1	2	0	A/G	C/G	C/C	-7.30027	-1.06245	0.0188481
MU8070_90038	MU8070	ACAAGCAAATGCCTATTATCACCCGTTCCTATCTCACCGCTGCTA	02/11	1	2	0	G/T	G/C	A/C	5.51474	0.761455	0.0480101
MU9442_48522	MU9442	ATGTCAATGGGCAGTTGCAGAACACAACAAACAAGGTCATCACTT	05/47	1	2	0	T/G	C/A	C/A	-13.0822	-1.80645	0.00272678
MU9557_97822	MU9557	ACACGTGATCTTAAACCTGGTCGAGTTCGACTCTTTACTAATGTGGAAGGAAG	26/29/40	1	2	0	C/C/T	T/A/T	C/A/A	6.6061	0.941829	0.0263303
MU4591_70099	MU4591	GTTCATTATCCAGAAGAGGAATGCTGAAATAGGAAAACGAAACGAAGCAAGG	20/37	1	2	0	T/T	T/C	C/C	-9.96086	-1.37692	0.006811
MU4652_180	MU4652	TCACTGCAAAACCTTGAAACGCGATGTGAAAGCTTTGACTGAAAT	13/38	1	2	0	G/G	C/T	C/T	5.79128	0.822393	0.0408108
MU7647_73886	MU7647	CTCATAGATTTGTCTTTTGTGTATGGGAACTCAAGATGAATTAAATGGAAGGGGT	28/31	1	2	0	G/C	G/T	A/T	-7.81264	-1.11561	0.0152416
MU3382_19594	MU3382	CTCTGCTGTAGCCACTGAACTTCCCATCGTCGACGGAGCAACAAT	25/26/35	1	3	0	G/T/T	T/G/G	T/G/G	-18.7625	-3.03471	0.00102818
MU1749_177089	MU17498	ACTGCAGTCACTAATTATTGTCACATCCCAAGCTGTCAATACAACTTCTACTGCC	8/40/42	1	3	0	G/G/C	A/G/C	A/A/T	10.7225	1.48879	0.00536888
MU3806_30976	MU3806	TCTTAACCCTTACAGTACTGCCAATGGCGGACCCTTGCTAATCAAC	16/18/52	1	3	0	T/C/C	T/C/C	G/TA	-8.61789	-1.22859	0.0111943
MU4063_70443	MU4063	ATTGTTTTAAGAAAGCGAAAATAGCTGTATGTTTCTTCTTCGTCCCGTTGGTTGT	07/14/NA	1	3	0	G/A/G	A/T/C	A/T/C	-19.4645	-2.98579	0.000976681
MU4935_57323	MU4935	TCCTATCGGTGGGATCTGAACATGCATCTTACTCCATCATCAGAAA	23/35/36	1	3	0	G/G/T	A/A/C	A/A/C	-5.82471	-0.801881	0.0400282
MU5419_26105	MU5419	AATCTCACGGGAACTGCTCGCTATGCAAGTGTCAATACTCATCTTG	2/13/27	1	3	1	A/G/T/+	G/T/A/-	G/T/A/-	4.94935	0.682457	0.0679963
MU6905_58547	MU6905	CTGCTACTGCGCTCTCTGCTGTTAGGGATGCTACAGCTACCATCT	12/30/44	1	3	0	A/C/C	T/T/T	T/T/T	-11.0194	-1.79623	0.00481098
MU8696_37709	MU8696	TGGATATTTGTAGGCGAGCAATAATAAGCCCTTACTCAACTTGTGTTTAAGTTTT	10/13/43	1	3	0	A/C/G	G/G/A	A/C/G	-7.7445	-1.13912	0.0156391
MU4340_2178	MU4340	AATTCGCAGTTCGTTTTTTCCCTTCAAATTCCTCTCGGATTCTTCAT	42	1	3	0	A	G	G	8.17885	1.178	0.0131202
MU5501_50111	MU5501	GCACTTCATATACATGAGGGAAGTATCGAAGAATGGATTAGATGTCGTGACAATG	18/28/31	1	3	0	G/T/A	T/C/T	G/T/A	5.04659	0.705264	0.0639344
MU4750_39717	MU4750	CCACAAAGACGTATATCCAGCTGGAACCTTTGTTCTGAAGAACACTGG	32/37/45	1	4	0	T/A/G/C	C/G/A/A	C/G/A/A	-14.9801	-2.37765	0.00178915
MU4856_45212	MU4856	CAACCTGGTTTCCGTTTCCTTAATCCCTTGGCCGGCGAATGTCTC	11	1	4	999	G/T/A/G/-/-/	T/G/C/C/+/+	T/G/C/C/+/+	5.86163	0.989745	0.0391922
MU8752_56461	MU8752	ACAGATGCAACCAAATTTTGGGAGAAATCTGGATATATAGTTAATTTTCTCACA	16/27	1	4	0	G/A/A/T	A/T/A/T	A/T/T/C	12.2945	1.69056	0.00331459
MU4848_55046	MU4848	TGTGAGATTTCCGGTTGGTCGAATAGAAATTATGTGAAATTTTTTTGTTGAATTC	NA	1	4	0	A/A/C/C	T/G/A/A	?	-8.55137	-1.19361	0.0114574
MU1387_138915	MU13872	GAAATCACAGTGGAAAAGGAAAAGAGAGATGCTCACAACTTCCAGAGGTACATTA	NA	1	999	0	T	A	A	-6.94004	-1.02985	0.0223192
MU1402_135906	MU14027	AAGATGAAAAAGATGACGGGTGTGAATAGTAGGCAGCTTCCTTTGTGG	NA	1	999	0	NA	NA	NA	7.39222	1.07339	0.0182204
MU3494_82587	MU3494	TTTAAGTAATTATTTACGATACTTTTTTACAGAACTTCATAATATTGCTCT	16/31/33	1	999	12	A/A/G/-	A/T/T/+	T/T/T	9.76728	2.17247	0.00727621
MU4624_60032	MU4624	GTGGCTTTGAGTGACGTATTTTTTCCCTCGCACGCTATTCTATTGATCT	NA	1	999	0	NA	NA	NA	-10.9029	-1.78968	0.00501692
MU4628_64986	MU4628	AGGTAGGAAAATGTCTTCATATCTTGGAGGTTATGTTCCATGTCAGGAATCACAA	NA	1	999	0	NA	NA	NA	-10.581	-1.45595	0.00560447
MU5386_29751	MU5386	CCAGAAGATACTCGCCTTCAACCAGACTCTACGTCAGTGGACTTTCATT	NA	1	999	0	NA	NA	NA	7.3032	1.00374	0.0188481
MU5386_29753	MU5386	GTCCAGCTCCAACTCCAACTCCCGTGTGATTTAATGTCTTGGAAATTAATA	NA	1	999	0	NA	NA	NA	5.53909	0.88584	0.0472973
MU5941_88644	MU5941	AGTCAAGAACCCCATCTTGTCCTAGAAAGTGTGGAAACCGGTCAG	NA	1	999	0	NA	NA	NA	-21.9841	-6.15063	0.000887056
MU6839_22081	MU6839	AACCTTTTTGACCGTGTTGCAAGGCTTGTAAAGTCGTATGCAAATG	NA	1	999	0	NA	NA	NA	8.11307	1.2479	0.0135282
MU7979_66762	MU7979	ATGCAATCGGTCGTGGCTGCAGCTCTCCTGCATAAAAAGGTCAGT	NA	1	999	0	NA	NA	NA	9.78139	1.57519	0.00724632
MU3288_67901	MU3288	TCACAGAGGAGTTCTTTCACTATAGGCACCTCACCCAAACACTGCTATG	NA	0	0	0	NA	NA	NA	7.26655	1.00496	0.0191443
MU3680_53449	MU3680	TGAATTGTGTTCGATATGGTTGTGAGGTAGCTTTAATATACACTATGTGCGCTTG	NA	0	0	0	NA	NA	NA	-11.9853	-1.64883	0.00360961
MU3732_44285	MU3732	TGGTGTGATAATGGAGAACTAAAGAAACTTGAAAATCGTTATTCTAAAGAGGATG	NA	0	0	0	NA	NA	NA	8.71495	1.44571	0.0107137
MU4095_55693	MU4095	CACCGCTGTAGCGGAATTACATACATCCCAAATAATACTCAGGACTGTCCT	NA	0	0	0	NA	NA	NA	-16.7185	-6.16927	0.00133433
MU4185_87417	MU4185	GCGTTTTATGCATTCTAGACATCCTCCAATTTGTTGCACACAGACAAA	NA	0	0	0	NA	NA	NA	8.13443	1.1317	0.013387
MU4228_80369	MU4228	TTCCTCTGAAGGGGTGCCACAACCATCCATTTCTGATATTGAACC	NA	0	0	0	NA	NA	NA	-5.79253	-0.806805	0.0407834
MU1094_109085	MU10941	AGTGCATTGACACTTCAGGTGCTCGGAAACGCAAAGGGTGCTGTT	48	0	0	0	NA	NA	NA	9.61587	1.32483	0.00769667
MU1340_133498	MU13401	CCAGGGTTCTGCAGAACAGTTCTATTGATGATGCGAAGATGCTTG	NA	0	0	0	NA	NA	NA	-6.93879	-0.964915	0.0223289
MU1354_135273	MU13543	ACTTCATGAAGAATAGTGTTTATTAACTAAATAATCTTTTCAAGACGCTAATTAA	NA	0	0	0	NA	NA	NA	-10.9506	-1.54967	0.0049359
MU1385_138778	MU13859	TTGTTTGGATTGTATGAACGGAGCCATCTGTTCTCTCTGTCTTAATTCTCA	NA	0	0	0	NA	NA	NA	-14.9704	-2.52426	0.00179062
MU1394_139634	MU13942	ACTCCAAAGGTCGTTGGAGGTTACTTTCCATGTCCGAATCCAGAC	NA	0	0	0	NA	NA	NA	-25.6581	-3.73876	0.000821682
MU1407_141174	MU14071	CTCAGTGTAATTGAAGCACCAACCGGCAATGAGGATGATGATGAT	NA	0	0	0	NA	NA	NA	7.9674	1.26105	0.0143155
MU1459_147012	MU14596	TTATGTTCCTCAGGTGGGCAACATTCCTTTTTCTTCTCTTCTTTCAACCCTATA	NA	0	0	0	NA	NA	NA	-6.31089	-0.86972	0.0308114
MU1589_160117	MU15890	GAATACAAGGGGGAGGATGAAAGCAAGCTAGATAAGACGAAAGCTGCT	NA	0	0	0	NA	NA	NA	9.08624	1.32984	0.00929384
MU1589_160123	MU15890	GGGGGGGAAACCAAGGAATTGCGATGGTAATTAATAATGTATGTCTGTT	NA	0	0	0	NA	NA	NA	12.2866	1.94746	0.00331459
MU1633_164678	MU16332	GAGCAGTAGTGATATTTGAGGTTCAAAGAAGTGCAAGGTCAGAAGCCAGAA	NA	0	0	0	NA	NA	NA	22.4531	3.10996	0.000861308
MU1679_169436	MU16793	AGCACACCCCCTTGGGGATTTTTCTTTTCATTTTCCCTTTCTAATG	NA	0	0	0	NA	NA	NA	7.45836	1.0355	0.0176985
MU1776_180274	MU17766	AACATAGAATTGGGTTTGACGATCATGAAGAGGTTGAAGGGGGTG	NA	0	0	0	NA	NA	NA	7.75006	1.07262	0.0156106
MU1798_181493	MU17983	GTTTGAGAAAGAAGAAGATATTAGAGAGGAAGCTCGATTCCAATGGTACTGCTTC	NA	0	0	0	NA	NA	NA	6.74083	1.01279	0.0246281
MU1798_181494	MU17983	GATCTTCAAAACAAATTTTGTAACCAATGGATGATAAGTTGGATCAACCTTATGT	NA	0	0	0	NA	NA	NA	9.50862	1.33098	0.00794262
MU3434_1397	MU3434	GCCATAAAGCATACAGGAGTCGGCAATACTAGCAGTGAATTGGCTG	NA	0	0	0	NA	NA	NA	-5.65009	-0.991713	0.044354
MU3703_17762	MU3703	CTAAAACCTTCTTTCAGAAATCACTTGCAGCGCAAATATGGAGTTTTCGG	NA	0	0	0	NA	NA	NA	8.24652	1.15747	0.0127912
MU3878_59801	MU3878	AGTCGTTTAGGCACCGTGTTACCTATGCGAATGTGCGTTACGATAA	NA	0	0	0	NA	NA	NA	8.9132	1.2258	0.0099006
MU3934_68044	MU3934	CTTCTGGCGGATATAGGAAATGAGAACAACGTACGTGTGCTCATGTTTTAGT	NA	0	0	0	NA	NA	NA	17.5783	2.48113	0.00119266
MU4502_46417	MU4502	ACTGAGTCTTCGACGTCTGACCAAGTCATCAACGTCACAGTCCAC	NA	0	0	0	NA	NA	NA	6.57981	0.944078	0.0267168
MU5118_72818	MU5118	TTAATTAAGGAGGTTCTTCTCCTTTTTGTTTCTTCTTTGTTGTAAAGTGGAGAGA	NA	0	0	0	NA	NA	NA	13.0423	2.10541	0.00275417
MU5150_88859	MU5150	TCCTCTCTTGACATGAATAAACCAACTCCCTACTTAAAATTATTGCTTTTATGCA	NA	0	0	0	NA	NA	NA	-8.57511	-1.30294	0.0113667
MU5217_86860	MU5217	CATCTTGCAACGCTTACCGGTCACCAAGGACCTGTATGGCAGGTT	NA	0	0	0	NA	NA	NA	8.11125	1.11577	0.0135301
MU5428_60747	MU5428	TTAGAATGGGCGCTCGCTCATCTACTAAACAATCCAGATGTGTTACAGAAA	NA	0	0	0	NA	NA	NA	7.7328	1.06495	0.0157127
MU5530_42846	MU5530	AATGGTCGGATCGCAGAGCTCCAGGATCTTGTAATTGCACGAAAC	NA	0	0	0	NA	NA	NA	-10.4114	-1.46708	0.00588007
MU5588_47039	MU5588	AGTTTGTGTTGGAGAAGGGCCGGACAGTTGAGGATGATCTAATATTTAAATTTG	NA	0	0	0	NA	NA	NA	7.81776	1.55013	0.0152171
MU5597_68245	MU5597	GAATACATTAAGCGGGAGAAAAATGGCGCTCTGCAAGCATTCCTT	NA	0	0	0	NA	NA	NA	-8.32515	-1.14541	0.0124322
MU5606_69539	MU5606	GAGGCTTAATGATCAGATCTCTTTTGTGTTCTTCCTGCTTTCTGGGGATTT	NA	0	0	0	NA	NA	NA	-7.18326	-0.997272	0.0198289
MU5634_64337	MU5634	CCCCGAAGCTGGTGCCCTCATTCTCTCTTATATCAACTCAACCAATA	NA	0	0	0	NA	NA	NA	6.82784	0.939867	0.0235742
MU5686_56183	MU5686	ACGTTCACGTATCCCTTGGACGTCGTTAGAAGACAGATGCAGGTT	NA	0	0	0	NA	NA	NA	15.3687	2.34595	0.00167523
MU5686_56196	MU5686	AAAGCAATATGCAAAGAAGTTCCATTCCCTTGGAATCTCTGTTTCTGAGG	NA	0	0	0	NA	NA	NA	7.66679	1.07368	0.0162197
MU6177_81599	MU6177	GAGATGTAAATCCCAAATTGGCTTCCTTAATAGTGGCTTGCTGGGC	NA	0	0	0	NA	NA	NA	9.18267	1.35153	0.00891775
MU6290_71464	MU6290	TTTGATATACCTCCATAGGAACGTCACACGGGAGGTTAAAAACAGAAGATACCA	NA	0	0	0	NA	NA	NA	-16.4884	-2.58321	0.0013799
MU6346_89872	MU6346	TATGGGCATGGGGAAATAATGAATACGGACAGCTTGGAACTGGTG	NA	0	0	0	NA	NA	NA	-12.5985	-1.74339	0.00307264
MU7834_79016	MU7834	CACTACCGTGTCCTTGAGTTCTGAAGTCCACACCTAACCAAATGGAG	NA	0	0	0	NA	NA	NA	-8.26293	-1.46261	0.012709
MU7853_71592	MU7853	ATTCAAGAGCCATATCTTGCTGCCCTTTGTAAGCAGGTGCTGAAG	NA	0	0	0	NA	NA	NA	5.81585	0.931794	0.04024
MU8676_74091	MU8676	AGTTGGCTCGACTAGCTGATGAATATGGCACAGGGGAGCTCAGGT	NA	0	0	0	NA	NA	NA	5.18951	1.62394	0.0584217
MU8983_65213	MU8983	TCCTCTTGGCAATTGTCTATGGAAGTATTGTGCTCTACCGTAAGAAAGCAATC	NA	0	0	0	NA	NA	NA	10.3828	1.42748	0.00592678
MU9279_8258	MU9279	CCGGTATCGTTCCAACTGTGCAGTCGGATGGTATAGCCCCAGATC	NA	0	0	0	NA	NA	NA	-22.4997	-4.11658	0.000861308
MU9383_32349	MU9383	GGAGTAAATTTACGGTGTCGTTTGGTGTTAATTCCAAATATAAAGACTCCGAAGT	NA	0	0	0	NA	NA	NA	7.54586	1.04592	0.0171489
MU9383_32360	MU9383	TTCAACAGAAAAGGAAAAAAAGGTAAGAGAGAATCAATTTTTCCTCAATCCTTGA	NA	0	0	0	NA	NA	NA	5.08168	0.713839	0.0625234
MU9386_6332	MU9386	TGTATACCAGTATTCGTTGGATCGTACCCTTTTCAGTAGATTTAGAAGAATGATG	NA	0	0	0	NA	NA	NA	8.2696	1.53048	0.0126715
MU9386_6340	MU9386	CAAAGGCTTAATACAAATCATATTAATAGCAGGAGTTGACACAACAGCTGTAACC	NA	0	0	0	NA	NA	NA	12.7555	2.45167	0.00296632
MU9424_11112	MU9424	GATTTATGGATTCACAGACGGCAAAAAAATTTACAACCTTCTTATCCTCGCCT	NA	0	0	0	NA	NA	NA	-20.5249	-3.49041	0.000918465
MU4592_1966	MU4592	AGGATTACGATAGTAACGATAAGGTGGGGTACCTGGCCCAGAATTTCAAAATT	NA	0	0	0	NA	NA	NA	-12.243	-1.94545	0.00334265
MU4606_34382	MU4606	TCTTTGATTTATGATTCCTTGGGTGGTTTCTAGAATCATGGTGATGTGAGTTTCT	NA	0	0	0	NA	NA	NA	-10.322	-1.42444	0.00603601
MU5001_78382	MU5001	GTCCAATCTTCTCATCAATTCTCGAAGGCAGGTTAAGATCGCTGATTTT	NA	0	0	0	NA	NA	NA	-5.65715	-0.793077	0.0441474
MU5305_44584	MU5305	TACTCATCCTCGGAGTATCGCCGAACGGGAGAGGAGAACTAGAAT	NA	0	0	0	NA	NA	NA	7.71075	1.06792	0.015888
MU6072_75319	MU6072	TGTTTTTTTCTTCCTACATGTATTGGCCTCTTGATCAAACATATTAGTTAAACTT	NA	0	0	0	NA	NA	NA	7.92572	1.44498	0.0145515
MU7172_67961	MU7172	AAGGTTGAGAGCAGAGAAAGAAAAGTTGGAGCTGCAAATCAGAGCAG	NA	0	0	0	NA	NA	NA	-14.9885	-2.12151	0.00178841
MU8457_13555	MU8457	TCTTCCGGTGCCAACCTGATCTGCAGTTTAGTTTTGTTTCTTCATC	NA	0	0	0	NA	NA	NA	-8.97267	-1.28347	0.0096853
